# Supplementary material for: Real-World Effectiveness and Safety of Selective JAK Inhibitors in Ulcerative Colitis and Crohn’s Disease: A Retrospective, Multicentre Study
Source: J Clin Med. 2024 Dec 20;13(24):7804. doi: 10.3390/jcm13247804 (PMC11728011; doi:10.3390/jcm13247804)
Supplement: Supplementary file 1 [file jcm-13-07804-s001.zip]

Archive with 1 entries (1 files):
- jcm-3323227-supplementary.pdf
